# Supplementary material for: Protein Consumption and Risk of CVD Among U.S. Adults: The Multi-Ethnic Study of Atherosclerosis (MESA)
Source: Nutrients. 2024 Nov 2;16(21):3773. doi: 10.3390/nu16213773 (PMC11548220; doi:10.3390/nu16213773)
Supplement: Supplementary file 1 [file nutrients-16-03773-s001.zip]

Archive with 1 entries (1 files):
- nutrients-3251123-supplementary.pdf
